# Supplementary material for: Knowledge, Perceived Importance, Current Uptake, and Willingness to Adopt Healthy Sustainable Dietary Actions: A Cross-Sectional Study of UK Adults
Source: Nutrients. 2026 Feb 5;18(3):534. doi: 10.3390/nu18030534 (PMC12899006; doi:10.3390/nu18030534)
Supplement: Supplementary file 1 [file nutrients-18-00534-s001.zip]

Archive with 1 entries (1 files):
- nutrients-4101267-supplementary.pdf
